# Supplementary material for: Parental Involvement in Sport: Mother- and Father-Initiated Motivational Climates and Their Associations with Grit in Youth Male Team Sport Players
Source: Sports (Basel). 2025 Dec 1;13(12):421. doi: 10.3390/sports13120421 (PMC12736585; doi:10.3390/sports13120421)
Supplement: Supplementary file 1 [file sports-13-00421-s001.zip]

Archive with 1 entries (1 files):
- sports-3958156-supplementary.pdf
